# Supplementary material for: New Halogen-Containing Drugs Approved by FDA in 2021: An Overview on Their Syntheses and Pharmaceutical Use
Source: Molecules. 2022 Mar 2;27(5):1643. doi: 10.3390/molecules27051643 (PMC8912053; doi:10.3390/molecules27051643)
Supplement: Supplementary file 1 [file molecules-27-01643-s001.zip]

Archive with 1 entries (1 files):
- molecules-1609033-supplementary.pdf
